# Supplementary material for: Discrepancy between high non-verbal intelligence and low accuracy at reading emotional expressions in the eyes reflects the magnitude of social–emotional difficulties in autism
Source: Eur Arch Psychiatry Clin Neurosci. 2022 Aug 18;273(3):755–9. doi: 10.1007/s00406-022-01471-z (PMC10085919; doi:10.1007/s00406-022-01471-z)
Supplement: Supplementary file 1 — Supplementary file1 (XLSX 17 KB) [file 406_2022_1471_MOESM1_ESM.xlsx]

## Sheet: GAPZscored
Patient	group	Handedness (R=3,L=4)	age	Gender(M=5,F=6)	EQ	RPM	RMET		Zscore RPM	Zscore RMET		GAPRPMRMET
ASD_07	1	3	18.13	6	21	9	16		-1.04966	-2.05518		1.00552
ASD_11	1	3	21.24	5	28	9	18		-1.04966	-1.53958		0.489917
ASD_13	1	3	19.6	5	30	9	27		-1.04966	0.78063		-1.83029
ASD_17	1	3	41.13	5	39	7	28		-2.39473	1.03843		-3.43316
ASD_20	1	3	39.97	5	27	9	19		-1.04966	-1.28178		0.232116
ASD_23	1	3	18.1	5	31	12	29		0.967949	1.29623		-0.328282
ASD_30	1	3	29.24	5	27	12	29		0.967949	1.29623		-0.328282
ASD_306	1	3	26.27	5	17	11	21		0.295413	-0.766174		1.06159
ASD_31	1	3	34.13	6	41	10	31		-0.377123	1.81183		-2.18896
ASD_311	1	4	14.79	5	22	11	26		0.295413	0.522829		-0.227416
ASD_312	1	3	17.22	5	22	7	16		-2.39473	-2.05518		-0.339555
ASD_316	1	4	28.62	6	16	12	22		0.967949	-0.508373		1.47632
ASD_317	1	3	19.81	5	25	12	23		0.967949	-0.250573		1.21852
ASD_325	1	3	41.67	5	10	12	21		0.967949	-0.766174		1.73412
ASD_330	1	3	17.21	5	18	9	19		-1.04966	-1.28178		0.232116
ASD_331	1	4	14.56	5	17	10	22		-0.377123	-0.508373		0.13125
ASD_332	1	4	30.58	5	13	12	22		0.967949	-0.508373		1.47632
ASD_44	1	3	14.08	5	35	10	24		-0.377123	0.00722806		-0.384351
ASD_55	1	3	14.9	5	36	11	24		0.295413	0.00722806		0.288185
ASD_60	1	3	17.41	5	23	12	20		0.967949	-1.02397		1.99192
ASD_62	1	4	16.98	5	23	11	26		0.295413	0.522829		-0.227416
ASD_64	1	3	16.46	5	25	10	25		-0.377123	0.265029		-0.642152
ASD_65	1	3	16.17	5	23	11	23		0.295413	-0.250573		0.545986
ASD_66	1	3	23.56	5	22	12	23		0.967949	-0.250573		1.21852
ASD_68	1	4	19.96	5	31	10	17		-0.377123	-1.79738		1.42025
ASD_69	1	3	28.53	5	22	12	17		0.967949	-1.79738		2.76533
ASD_71	1	4	22.68	5	33	5	23		-3.7398	-0.250573		-3.48923
ASD_74	1	3	24.64	5	28	9	30		-1.04966	1.55403		-2.60369
ASD_75	1	4	17.3	5	24	11	20		0.295413	-1.02397		1.31939
ASD_77	1	3	19.71	5	10	12	21		0.967949	-0.766174		1.73412
ASD_82	1	3	16.14	5	22	9	11		-1.04966	-3.34418		2.29452
ASD_84	1	3	14.51	5	9	11	14		0.295413	-2.57078		2.86619
ASD_95	1	3	20.22	5	39	7	15		-2.39473	-2.31298		-0.0817539
CON_04	2	4	24.19	6	49	11	26		0.295413	0.522829		-0.227416
CON_05	2	3	33.19	5	44	9	23		-1.04966	-0.250573		-0.799087
CON_06	2	3	30.11	5	53	12	25		0.967949	0.265029		0.702921
CON_109	2	3	25	5	45	9	26		-1.04966	0.522829		-1.57249
CON_110	2	3	25.32	5	39	12	28		0.967949	1.03843		-0.0704814
CON_111	2	3	17.99	5	56	8	21		-1.7222	-0.766174		-0.956022
CON_113	2	3	20.65	5	32	12	26		0.967949	0.522829		0.44512
CON_115	2	3	14.73	5	42	9	26		-1.04966	0.522829		-1.57249
CON_116	2	3	14.69	5	36	12	26		0.967949	0.522829		0.44512
CON_117	2	3	14.78	5	34	12	21		0.967949	-0.766174		1.73412
CON_119	2	3	14.51	5	30	10	19		-0.377123	-1.28178		0.904652
CON_122	2	3	14.42	5	46	10	22		-0.377123	-0.508373		0.13125
CON_123	2	3	16.47	5	31	11	26		0.295413	0.522829		-0.227416
CON_124	2	3	18.33	5	39	12	19		0.967949	-1.28178		2.24972
CON_126	2	3	16.56	5	26	11	21		0.295413	-0.766174		1.06159
CON_127	2	4	17.19	5	48	12	25		0.967949	0.265029		0.702921
CON_128	2	3	36.13	5	29	12	27		0.967949	0.78063		0.187319
CON_129	2		20.46	5	51	11	23		0.295413	-0.250573		0.545986
CON_130	2	3	24.68	5	33	10	21		-0.377123	-0.766174		0.389051
CON_131	2	3	25.9	6	42	11	30		0.295413	1.55403		-1.25862
CON_132	2	3	28.9	5	32	12	28		0.967949	1.03843		-0.0704814
CON_133	2	3	24.48	5	33	11	29		0.295413	1.29623		-1.00082
CON_134	2	3	23.65	6	51	12	28		0.967949	1.03843		-0.0704814
CON_135	2	3	21.18	6	36	10	25		-0.377123	0.265029		-0.642152
CON_137	2	3	22.66	6	44	12	31		0.967949	1.81183		-0.843883
CON_139	2	4	16.61	5	43	10	18		-0.377123	-1.53958		1.16245
CON_14	2	4	19.37	5	54	10	26		-0.377123	0.522829		-0.899953
CON_140	2	3	33.49	6	61	10	26		-0.377123	0.522829		-0.899953
CON_141	2	3	32.52	6	39	12	26		0.967949	0.522829		0.44512
CON_142	2	4	17.46	5	25	10	24		-0.377123	0.00722806		-0.384351
CON_15	2	3	25.53	5	57	11	27		0.295413	0.78063		-0.485217
CON_21	2	3	30.56	6	48	10	23		-0.377123	-0.250573		-0.126551
CON_24	2	3	24.84	6	42	11	25		0.295413	0.265029		0.0303844
CON_25	2	3	33.3	5	36	11	19		0.295413	-1.28178		1.57719
CON_27	2	4	25.97	5	52	11	28		0.295413	1.03843		-0.743018
CON_307	2	3	16.68	5	57	12	25		0.967949	0.265029		0.702921
CON_308	2	3	15.18	5	42	10	25		-0.377123	0.265029		-0.642152
CON_314	2	3	16.45	5	37	12	22		0.967949	-0.508373		1.47632
CON_315	2	3	27.87	5	35	12	25		0.967949	0.265029		0.702921
CON_318	2	3	22.84	5	41	11	26		0.295413	0.522829		-0.227416
CON_319	2	3	29.81	5	26	8	28		-1.7222	1.03843		-2.76063
CON_32	2	3	18.84	5	27	10	25		-0.377123	0.265029		-0.642152
CON_320	2	3	14.15	5	30	12	29		0.967949	1.29623		-0.328282
CON_321	2	3	31	5	35	10	25		-0.377123	0.265029		-0.642152
CON_322	2	3	14.28	5	35	8	22		-1.7222	-0.508373		-1.21382
CON_323	2	3	17.41	5	48	11	29		0.295413	1.29623		-1.00082
CON_324	2	3	21.83	5	44	12	25		0.967949	0.265029		0.702921
CON_326	2	4	16.8	5	35	12	27		0.967949	0.78063		0.187319
CON_327	2	4	16.36	5	32	11	24		0.295413	0.00722806		0.288185
CON_328	2	4	32.33	6	50	9	23		-1.04966	-0.250573		-0.799087
CON_329	2	4	16.34	5	27	10	27		-0.377123	0.78063		-1.15775
CON_33	2	3	29.84	5	25	10	26		-0.377123	0.522829		-0.899953
CON_34	2	3	38.61	5	40	11	23		0.295413	-0.250573		0.545986
CON_36	2	3	23.7	5	40	12	22		0.967949	-0.508373		1.47632
CON_37	2	3	24.33	5	31	12	25		0.967949	0.265029		0.702921
CON_39	2	3	27.82	5	34	12	31		0.967949	1.81183		-0.843883
CON_43	2	4	15.98	5	39	12	27		0.967949	0.78063		0.187319
CON_47	2	3	29.22	5	47	12	28		0.967949	1.03843		-0.0704814
CON_48	2	3	30.33	5	34	12	26		0.967949	0.522829		0.44512
CON_50	2	3	14.93	6	67	12	26		0.967949	0.522829		0.44512
CON_51	2	3	32.97	5	23	11	21		0.295413	-0.766174		1.06159
CON_52	2	3	41.95	5	25	11	24		0.295413	0.00722806		0.288185
CON_57	2	3	28.47	6	38	10	25		-0.377123	0.265029		-0.642152
CON_70	2	4	17.71	5	44	12	25		0.967949	0.265029		0.702921
CON_73	2	3	22.37	5	31	10	28		-0.377123	1.03843		-1.41555
CON_76	2	3	26.2	5	28	9	26		-1.04966	0.522829		-1.57249
CON_78	2	3	18.4	5	35	11	21		0.295413	-0.766174		1.06159
CON_79	2	3	25.36	5	31	7	26		-2.39473	0.522829		-2.91756
CON_80	2	3	17.84	5	34	11	27		0.295413	0.78063		-0.485217
CON_81	2	4	25.71	5	25	8	23		-1.7222	-0.250573		-1.47162
CON_87	2	3	20.53	5	34	8	29		-1.7222	1.29623		-3.01843
CON_90	2	3	14.62	5	45	12	22		0.967949	-0.508373		1.47632
CON_97	2	4	16.3	5	38	11	21		0.295413	-0.766174		1.06159
CON_98	2	4	17.18	5	30	9	20		-1.04966	-1.02397		-0.0256847
